# Supplementary material for: Soil Iron Content as a Predictor of Carbon and Nutrient Mobilization in Rewetted Fens
Source: PLoS One. 2016 Apr 6;11(4):e0153166. doi: 10.1371/journal.pone.0153166 (PMC4822970; doi:10.1371/journal.pone.0153166)
Supplement: S1 Table — (XLSX) [file pone.0153166.s002.xlsx]

## Sheet: Location data
Location	Code	Iron rich (0 = no, 1 = yes)
Bennekomse Meent	BM	0
Leijer Hooilanden	LH	0
Elperstroom	ES	1
Zwarte Beek	ZB	1

## Sheet: pH EC
Code	Location	Nr of column	Time (days)	Iron rich (0= no, 1=yes)	Water regime (0=drained, 1=rewetted)	pH	EC (µS/cm)
BM_0_1	BM	1	0	0	0	6.65	530.333
BM_0_2	BM	2	0	0	0	6.64667	525.333
BM_0_3	BM	3	0	0	0	6.87333	499.667
BM_0_4	BM	4	0	0	0	6.53333	514.333
BM_0_5	BM	5	0	0	0	6.73333	458.333
BM_1_1	BM	6	0	0	1	6.43	655
BM_1_2	BM	7	0	0	1	6.53	639.667
BM_1_3	BM	8	0	0	1	6.52	674.333
BM_1_4	BM	9	0	0	1	6.65333	635.333
BM_1_5	BM	10	0	0	1	6.73333	545.667
LH_0_1	LH	11	0	0	0	6.30667	301.667
LH_0_2	LH	12	0	0	0	6.30333	278.667
LH_0_3	LH	13	0	0	0	6.78	360.667
LH_0_4	LH	14	0	0	0	6.30667	251
LH_0_5	LH	15	0	0	0	6.51667	296.667
LH_1_1	LH	16	0	0	1	6.16	287
LH_1_2	LH	17	0	0	1	6.07667	357.667
LH_1_3	LH	18	0	0	1	6.33333	285.333
LH_1_4	LH	19	0	0	1	6.44333	259.333
LH_1_5	LH	20	0	0	1	6.5	262.667
ES_0_1	ES	21	0	1	0	6.44333	468.333
ES_0_2	ES	22	0	1	0	6.47667	407.333
ES_0_3	ES	23	0	1	0	6.87	250.333
ES_0_4	ES	24	0	1	0	6.29333	226.333
ES_0_5	ES	25	0	1	0	6.40667	375.667
ES_1_1	ES	26	0	1	1	6.38333	362.333
ES_1_2	ES	27	0	1	1	6.08667	402.667
ES_1_3	ES	28	0	1	1	6.41667	472.333
ES_1_4	ES	29	0	1	1	6.43	447
ES_1_5	ES	30	0	1	1	6.54333	663
ZB_0_1	ZB	31	0	1	0	6.32667	230.333
ZB_0_2	ZB	32	0	1	0	6.49333	150
ZB_0_3	ZB	33	0	1	0	6.13	331
ZB_0_4	ZB	34	0	1	0	6.76667	225.667
ZB_0_5	ZB	35	0	1	0	6.57	187.333
ZB_1_1	ZB	36	0	1	1	6.13667	239.667
ZB_1_2	ZB	37	0	1	1	5.85	199.667
ZB_1_3	ZB	38	0	1	1	6.18333	207.667
ZB_1_4	ZB	39	0	1	1	6.37333	307.333
ZB_1_5	ZB	40	0	1	1	6.52	283.333
BM_0_1	BM	1	18	0	0	6.05333	453
BM_0_2	BM	2	18	0	0	6.08667	522.333
BM_0_3	BM	3	18	0	0	6.29667	487.667
BM_0_4	BM	4	18	0	0	6.25333	496.667
BM_0_5	BM	5	18	0	0	6.43667	425.333
BM_1_1	BM	6	18	0	1	6.48	571.667
BM_1_2	BM	7	18	0	1	6.48333	545.667
BM_1_3	BM	8	18	0	1	6.4	525.667
BM_1_4	BM	9	18	0	1	6.16333	521
BM_1_5	BM	10	18	0	1	6.47	594.333
LH_0_1	LH	11	18	0	0	5.95	256
LH_0_2	LH	12	18	0	0	5.83333	221
LH_0_3	LH	13	18	0	0	5.86333	241.333
LH_0_4	LH	14	18	0	0	5.88	212.667
LH_0_5	LH	15	18	0	0	5.86	229
LH_1_1	LH	16	18	0	1	6.11333	288.667
LH_1_2	LH	17	18	0	1	6.27333	321.667
LH_1_3	LH	18	18	0	1	5.97	303.333
LH_1_4	LH	19	18	0	1	5.88	250.667
LH_1_5	LH	20	18	0	1	6.45667	288
ES_0_1	ES	21	18	1	0	6.17	271.333
ES_0_2	ES	22	18	1	0	6.18667	449.333
ES_0_3	ES	23	18	1	0	6.01333	263
ES_0_4	ES	24	18	1	0	6.18667	303.5
ES_0_5	ES	25	18	1	0	6.41667	374
ES_1_1	ES	26	18	1	1	6.22	388.333
ES_1_2	ES	27	18	1	1	6.34	450.333
ES_1_3	ES	28	18	1	1	6.20333	498
ES_1_4	ES	29	18	1	1	5.93333	420
ES_1_5	ES	30	18	1	1	6.34333	914
ZB_0_1	ZB	31	18	1	0	6.01667	249
ZB_0_2	ZB	32	18	1	0	5.64333	151.667
ZB_0_3	ZB	33	18	1	0	6.21	257
ZB_0_4	ZB	34	18	1	0	6.17	225.667
ZB_0_5	ZB	35	18	1	0	5.93	196.667
ZB_1_1	ZB	36	18	1	1	6.33667	468
ZB_1_2	ZB	37	18	1	1	6.15	272.667
ZB_1_3	ZB	38	18	1	1	5.95	305.333
ZB_1_4	ZB	39	18	1	1	5.93667	313.667
ZB_1_5	ZB	40	18	1	1	6.25	327.333
BM_0_1	BM	1	30	0	0	6.3	474.667
BM_0_2	BM	2	30	0	0	6.13667	466
BM_0_3	BM	3	30	0	0	6.12667	466.333
BM_0_4	BM	4	30	0	0	6.28667	397
BM_0_5	BM	5	30	0	0	6.68333	388.667
BM_1_1	BM	6	30	0	1	6.21333	550.667
BM_1_2	BM	7	30	0	1	6.19333	545.333
BM_1_3	BM	8	30	0	1	6.53	554.667
BM_1_4	BM	9	30	0	1	6.39	619.5
BM_1_5	BM	10	30	0	1	6.50667	641
LH_0_1	LH	11	30	0	0	6.21	241.333
LH_0_2	LH	12	30	0	0	6.11667	213.667
LH_0_3	LH	13	30	0	0	5.91667	202.667
LH_0_4	LH	14	30	0	0	6.08	219.667
LH_0_5	LH	15	30	0	0	6.24333	210.333
LH_1_1	LH	16	30	0	1	6.41333	284.667
LH_1_2	LH	17	30	0	1	6.42	306.667
LH_1_3	LH	18	30	0	1	6.16667	296
LH_1_4	LH	19	30	0	1	6.42667	304.333
LH_1_5	LH	20	30	0	1	6.37	289.667
ES_0_1	ES	21	30	1	0	6.26	314
ES_0_2	ES	22	30	1	0	6.57333	467.667
ES_0_3	ES	23	30	1	0	6.11667	313.667
ES_0_4	ES	24	30	1	0	6.08	274.667
ES_0_5	ES	25	30	1	0	6.46333	469
ES_1_1	ES	26	30	1	1	6.34	431
ES_1_2	ES	27	30	1	1	6.12	556
ES_1_3	ES	28	30	1	1	6.38	547.333
ES_1_4	ES	29	30	1	1	6.23	409.667
ES_1_5	ES	30	30	1	1	6.44333	1096.67
ZB_0_1	ZB	31	30	1	0	6.08333	281
ZB_0_2	ZB	32	30	1	0	5.90667	173.667
ZB_0_3	ZB	33	30	1	0	6.19	290
ZB_0_4	ZB	34	30	1	0	6.31333	239.667
ZB_0_5	ZB	35	30	1	0	6.22333	212
ZB_1_1	ZB	36	30	1	1	6.24333	753.333
ZB_1_2	ZB	37	30	1	1	6.31	416
ZB_1_3	ZB	38	30	1	1	6.20333	399.667
ZB_1_4	ZB	39	30	1	1	6.29333	356.667
ZB_1_5	ZB	40	30	1	1	6.38667	439
BM_0_1	BM	1	44	0	0	6.38333	437.333
BM_0_2	BM	2	44	0	0	6.16333	335.667
BM_0_3	BM	3	44	0	0	6.26	465.667
BM_0_4	BM	4	44	0	0	6.25667	411
BM_0_5	BM	5	44	0	0	6.43	373.667
BM_1_1	BM	6	44	0	1	6.31	555
BM_1_2	BM	7	44	0	1	6.31667	550.667
BM_1_3	BM	8	44	0	1	6.26333	573.667
BM_1_4	BM	9	44	0	1	6.43	494.333
BM_1_5	BM	10	44	0	1	6.42	666.667
LH_0_1	LH	11	44	0	0	6	222
LH_0_2	LH	12	44	0	0	6.09	206.333
LH_0_3	LH	13	44	0	0	5.94333	207.333
LH_0_4	LH	14	44	0	0	6.01333	244.667
LH_0_5	LH	15	44	0	0	5.97667	291.667
LH_1_1	LH	16	44	0	1	6.12333	309.667
LH_1_2	LH	17	44	0	1	6.03667	312.667
LH_1_3	LH	18	44	0	1	6.05333	314.333
LH_1_4	LH	19	44	0	1	6.01	286.333
LH_1_5	LH	20	44	0	1	6.17667	310.333
ES_0_1	ES	21	44	1	0	6.33333	392.667
ES_0_2	ES	22	44	1	0	6.49	697
ES_0_3	ES	23	44	1	0	6.36	360.667
ES_0_4	ES	24	44	1	0	6.23	374.667
ES_0_5	ES	25	44	1	0	6.185	137
ES_1_1	ES	26	44	1	1	6.35333	465.667
ES_1_2	ES	27	44	1	1	6.36333	703.667
ES_1_3	ES	28	44	1	1	6.49	682.333
ES_1_4	ES	29	44	1	1	6.31	546.333
ES_1_5	ES	30	44	1	1	6.08667	1223
ZB_0_1	ZB	31	44	1	0	6.16	319.333
ZB_0_2	ZB	32	44	1	0	5.88333	196.667
ZB_0_3	ZB	33	44	1	0	6.26667	302
ZB_0_4	ZB	34	44	1	0	6.36667	276.667
ZB_0_5	ZB	35	44	1	0	6.09	260.333
ZB_1_1	ZB	36	44	1	1	6.3	1020.33
ZB_1_2	ZB	37	44	1	1	6.23	535
ZB_1_3	ZB	38	44	1	1	6.30333	494
ZB_1_4	ZB	39	44	1	1	6.14667	377.667
ZB_1_5	ZB	40	44	1	1	6.27333	591.333
BM_0_1	BM	1	72	0	0	6.41333	461.667
BM_0_2	BM	2	72	0	0	6.14	408.333
BM_0_3	BM	3	72	0	0	6.32667	501.333
BM_0_4	BM	4	72	0	0	6.26667	515.667
BM_0_5	BM	5	72	0	0	6.31667	436
BM_1_1	BM	6	72	0	1	6.58667	640.333
BM_1_2	BM	7	72	0	1	6.44	598.333
BM_1_3	BM	8	72	0	1	6.38667	626.333
BM_1_4	BM	9	72	0	1	6.37333	529.333
BM_1_5	BM	10	72	0	1	6.50667	751.667
LH_0_1	LH	11	72	0	0	6.18667	281
LH_0_2	LH	12	72	0	0	6.29	258
LH_0_3	LH	13	72	0	0	6.24	282.333
LH_0_4	LH	14	72	0	0	6.18333	245
LH_0_5	LH	15	72	0	0	6.19333	257
LH_1_1	LH	16	72	0	1	6.5	429
LH_1_2	LH	17	72	0	1	6.22333	349
LH_1_3	LH	18	72	0	1	6.14667	410.333
LH_1_4	LH	19	72	0	1	6.21333	331.333
LH_1_5	LH	20	72	0	1	6.41	392.667
ES_0_1	ES	21	72	1	0	6.04667	612.667
ES_0_2	ES	22	72	1	0	6.56	530.667
ES_0_3	ES	23	72	1	0	6.31333	505.667
ES_0_4	ES	24	72	1	0	6.14333	551.667
ES_0_5	ES	25	72	1	0	6.15667	663.667
ES_1_1	ES	26	72	1	1	6.4	763.667
ES_1_2	ES	27	72	1	1	6.61	1031.33
ES_1_3	ES	28	72	1	1	6.6	938
ES_1_4	ES	29	72	1	1	6.4	875
ES_1_5	ES	30	72	1	1	6.39667	1451
ZB_0_1	ZB	31	72	1	0	6.08667	396.667
ZB_0_2	ZB	32	72	1	0	6.18333	214.333
ZB_0_3	ZB	33	72	1	0	6.17667	385.333
ZB_0_4	ZB	34	72	1	0	6.19667	300
ZB_0_5	ZB	35	72	1	0	6.05333	375
ZB_1_1	ZB	36	72	1	1	6.44667	1301
ZB_1_2	ZB	37	72	1	1	6.47667	810.333
ZB_1_3	ZB	38	72	1	1	6.17333	657.667
ZB_1_4	ZB	39	72	1	1	6.25333	519
ZB_1_5	ZB	40	72	1	1	6.42	751.333
BM_0_1	BM	1	86	0	0	6.23333	473.333
BM_0_2	BM	2	86	0	0	6.11667	403.333
BM_0_3	BM	3	86	0	0	6.08	501.667
BM_0_4	BM	4	86	0	0	6.36333	504.333
BM_0_5	BM	5	86	0	0	6.51667	540
BM_1_1	BM	6	86	0	1	6.46667	618.333
BM_1_2	BM	7	86	0	1	6.32667	580.333
BM_1_3	BM	8	86	0	1	6.38333	549.667
BM_1_4	BM	9	86	0	1	6.51	543.333
BM_1_5	BM	10	86	0	1	6.61	755
LH_0_1	LH	11	86	0	0	6.21	360.333
LH_0_2	LH	12	86	0	0	6.26333	281.667
LH_0_3	LH	13	86	0	0	6.28667	255.333
LH_0_4	LH	14	86	0	0	6.05333	253.667
LH_0_5	LH	15	86	0	0	6.27333	275.333
LH_1_1	LH	16	86	0	1	6.21333	467
LH_1_2	LH	17	86	0	1	6.2	369.333
LH_1_3	LH	18	86	0	1	6.17667	451.667
LH_1_4	LH	19	86	0	1	6.21333	366
LH_1_5	LH	20	86	0	1	6.28333	404.333
ES_0_1	ES	21	86	1	0	6.36333	667.333
ES_0_2	ES	22	86	1	0	6.37667	550.667
ES_0_3	ES	23	86	1	0	6.41333	545
ES_0_4	ES	24	86	1	0	6.29333	637.667
ES_0_5	ES	25	86	1	0	6.65667	537
ES_1_1	ES	26	86	1	1	6.4	872.667
ES_1_2	ES	27	86	1	1	6.57667	1198.67
ES_1_3	ES	28	86	1	1	6.53333	981.667
ES_1_4	ES	29	86	1	1	6.53667	921.333
ES_1_5	ES	30	86	1	1	6.43667	1715
ZB_0_1	ZB	31	86	1	0	6.35667	415.333
ZB_0_2	ZB	32	86	1	0	5.80667	263.333
ZB_0_3	ZB	33	86	1	0	6.27	360
ZB_0_4	ZB	34	86	1	0	6.45	318.333
ZB_0_5	ZB	35	86	1	0	6.10667	413
ZB_1_1	ZB	36	86	1	1	6.37	1067.67
ZB_1_2	ZB	37	86	1	1	6.38667	843.667
ZB_1_3	ZB	38	86	1	1	6.49333	672.333
ZB_1_4	ZB	39	86	1	1	6.23	580
ZB_1_5	ZB	40	86	1	1	6.66333	645.667
BM_0_1	BM	1	100	0	0	6.18333	535.333
BM_0_2	BM	2	100	0	0	6.06333	476.667
BM_0_3	BM	3	100	0	0	6.40667	559
BM_0_4	BM	4	100	0	0	6.19333	562
BM_0_5	BM	5	100	0	0	6.44333	504.333
BM_1_1	BM	6	100	0	1	6.69333	735.333
BM_1_2	BM	7	100	0	1	6.91667	698.333
BM_1_3	BM	8	100	0	1	6.73	655.333
BM_1_4	BM	9	100	0	1	6.76	542
BM_1_5	BM	10	100	0	1	6.82333	862.667
LH_0_1	LH	11	100	0	0	6.10333	370
LH_0_2	LH	12	100	0	0	6.28333	325
LH_0_3	LH	13	100	0	0	6.31667	297.667
LH_0_4	LH	14	100	0	0	6.09667	271.333
LH_0_5	LH	15	100	0	0	6.10667	293.667
LH_1_1	LH	16	100	0	1	6.37667	553.667
LH_1_2	LH	17	100	0	1	6.45333	485.667
LH_1_3	LH	18	100	0	1	6.37667	547
LH_1_4	LH	19	100	0	1	6.4	504.333
LH_1_5	LH	20	100	0	1	6.47333	521
ES_0_1	ES	21	100	1	0	5.78667	696.333
ES_0_2	ES	22	100	1	0	6.56333	585.333
ES_0_3	ES	23	100	1	0	6.51333	570.667
ES_0_4	ES	24	100	1	0	6.08667	731
ES_0_5	ES	25	100	1	0	6.6	677
ES_1_1	ES	26	100	1	1	6.56333	909.667
ES_1_2	ES	27	100	1	1	6.59	1293.33
ES_1_3	ES	28	100	1	1	6.89667	1039.67
ES_1_4	ES	29	100	1	1	6.59	1147
ES_1_5	ES	30	100	1	1	6.67333	1692.67
ZB_0_1	ZB	31	100	1	0	5.79333	475.333
ZB_0_2	ZB	32	100	1	0	5.84333	270.667
ZB_0_3	ZB	33	100	1	0	6.50667	398
ZB_0_4	ZB	34	100	1	0	6.39667	405.333
ZB_0_5	ZB	35	100	1	0	6.11333	491.667
ZB_1_1	ZB	36	100	1	1	6.48333	989
ZB_1_2	ZB	37	100	1	1	6.44333	904.333
ZB_1_3	ZB	38	100	1	1	6.47	762.333
ZB_1_4	ZB	39	100	1	1	6.54	697.333
ZB_1_5	ZB	40	100	1	1	6.74667	815
BM_0_1	BM	1	115	0	0	6.33333	604.333
BM_0_2	BM	2	115	0	0	6.06	573.667
BM_0_3	BM	3	115	0	0	6.20333	599.667
BM_0_4	BM	4	115	0	0	6.18667	636.333
BM_0_5	BM	5	115	0	0	6.15333	571.333
BM_1_1	BM	6	115	0	1	6.55667	861
BM_1_2	BM	7	115	0	1	6.58333	821.667
BM_1_3	BM	8	115	0	1	6.62	802
BM_1_4	BM	9	115	0	1	6.58333	671
BM_1_5	BM	10	115	0	1	6.46333	907
LH_0_1	LH	11	115	0	0	6.17667	440
LH_0_2	LH	12	115	0	0	6.22333	372.333
LH_0_3	LH	13	115	0	0	6.24667	349
LH_0_4	LH	14	115	0	0	6.1	285.667
LH_0_5	LH	15	115	0	0	6.14667	319
LH_1_1	LH	16	115	0	1	6.22333	618.333
LH_1_2	LH	17	115	0	1	6.35333	580.333
LH_1_3	LH	18	115	0	1	6.10667	564
LH_1_4	LH	19	115	0	1	6.26333	588.333
LH_1_5	LH	20	115	0	1	6.3	604
ES_0_1	ES	21	115	1	0	6.39667	722.667
ES_0_2	ES	22	115	1	0	6.48	596.667
ES_0_3	ES	23	115	1	0	6.35333	638.667
ES_0_4	ES	24	115	1	0	6.08333	788.667
ES_0_5	ES	25	115	1	0	6.52	726
ES_1_1	ES	26	115	1	1	6.57333	967.667
ES_1_2	ES	27	115	1	1	6.51667	1364.67
ES_1_3	ES	28	115	1	1	6.52	1243.67
ES_1_4	ES	29	115	1	1	6.56	1279
ES_1_5	ES	30	115	1	1	6.58333	1695.67
ZB_0_1	ZB	31	115	1	0	6.08333	594.333
ZB_0_2	ZB	32	115	1	0	6.29667	284.667
ZB_0_3	ZB	33	115	1	0	6.29	528.667
ZB_0_4	ZB	34	115	1	0	6.42333	366
ZB_0_5	ZB	35	115	1	0	6.15333	571
ZB_1_1	ZB	36	115	1	1	6.49	1122
ZB_1_2	ZB	37	115	1	1	6.41	1190.67
ZB_1_3	ZB	38	115	1	1	6.52667	948.333
ZB_1_4	ZB	39	115	1	1	6.38667	927
ZB_1_5	ZB	40	115	1	1	6.44333	938
BM_0_1	BM	1	127	0	0	6.38	492.667
BM_0_2	BM	2	127	0	0	6.20667	556.333
BM_0_3	BM	3	127	0	0	6.24667	568.333
BM_0_4	BM	4	127	0	0	6.23667	602
BM_0_5	BM	5	127	0	0	6.35333	503
BM_1_1	BM	6	127	0	1	6.50667	732.667
BM_1_2	BM	7	127	0	1	6.57	623
BM_1_3	BM	8	127	0	1	6.34667	621
BM_1_4	BM	9	127	0	1	6.595	635.5
BM_1_5	BM	10	127	0	1	6.38667	700
LH_0_1	LH	11	127	0	0	6.25	453
LH_0_2	LH	12	127	0	0	6.18667	369.667
LH_0_3	LH	13	127	0	0	6.31667	305.667
LH_0_4	LH	14	127	0	0	6.06	270
LH_0_5	LH	15	127	0	0	6.28333	320.333
LH_1_1	LH	16	127	0	1	6.25333	474.667
LH_1_2	LH	17	127	0	1	6.29333	482
LH_1_3	LH	18	127	0	1	6.38	398.333
LH_1_4	LH	19	127	0	1	6.27333	457.333
LH_1_5	LH	20	127	0	1	6.32	476.667
ES_0_1	ES	21	127	1	0	6.33333	412
ES_0_2	ES	22	127	1	0	6.51667	481.667
ES_0_3	ES	23	127	1	0	6.45	481.333
ES_0_4	ES	24	127	1	0	6.18333	677.667
ES_0_5	ES	25	127	1	0	6.47	668.333
ES_1_1	ES	26	127	1	1	6.64	927.5
ES_1_2	ES	27	127	1	1	6.62	896
ES_1_3	ES	28	127	1	1	6.57667	913.333
ES_1_4	ES	29	127	1	1	6.51	1120
ES_1_5	ES	30	127	1	1	6.57667	1299.67
ZB_0_1	ZB	31	127	1	0	6.39333	550
ZB_0_2	ZB	32	127	1	0	6.19667	255.667
ZB_0_3	ZB	33	127	1	0	6.47333	459.333
ZB_0_4	ZB	34	127	1	0	6.26	321.667
ZB_0_5	ZB	35	127	1	0	6.06333	931
ZB_1_1	ZB	36	127	1	1	6.62	1021.67
ZB_1_2	ZB	37	127	1	1	6.45667	1171.33
ZB_1_3	ZB	38	127	1	1	6.43333	770.667
ZB_1_4	ZB	39	127	1	1	6.42	962.333
ZB_1_5	ZB	40	127	1	1	6.57333	905

## Sheet: Pore water chemistry (full)
Code	Location	Mesocosm number	Water regime (0=drained, 1=rewetted)	Iron rich (0= no, 1=yes)	Time laps (days)	pH	EC (µS/cm)	TIC (µmol/L)	NO3-(µmol/L)	NH4+ (µmol/L)	Cl (µmol/L)	Al (µmol/L)	Ca (µmol/L)	Fe (µmol/L)	K (µmol/L)	Mg (µmol/L)	Mn (µmol/L)	Na (µmol/L)	P (µmol/L)	S (µmol/L)	CH4 (µmol/L)	DOC (µmol/L)
BM_0_1	BM	1	0	0	0	6.65	530.333	8616.59	0.202667	2.75667	64.148	1.76551	2704.42	136.873	1.25916	316.118	15.5418	184.254	0.327198	55.4204	17.8797	4149.63
BM_0_2	BM	2	0	0	0	6.64667	525.333	11122	0.196333	4.37	85.4577	3.20608	3305.89	379.164	3.1867	466.694	23.1173	163.288	0.413303	47.1469	30.7283	5298.05
BM_0_3	BM	3	0	0	0	6.87333	499.667	7778.2	0.478333	4.335	81.3667	2.14356	2464.57	106.882	2.84569	388.08	11.6897	184.109	0.300291	54.2147	25.1048	3343.13
BM_0_4	BM	4	0	0	0	6.53333	514.333	10345.4	0.532	3.81067	103.368	2.69953	3326.68	400.836	0.460358	283.004	24.0359	221.85	0.308901	52.5517	47.5469	4735.22
BM_0_5	BM	5	0	0	0	6.73333	458.333	7256.23	0.138333	1.13233	93.443	1.25402	2068.45	19.1996	0.225916	320.823	6.87841	157.3	0.228178	74.1628	37.0947	2703.42
BM_1_1	BM	6	1	0	0	6.43	655	10020.1	0.644667	3.46867	107.575	2.16333	3191.12	240.818	1.04945	377.805	23.1865	206.365	0.273383	46.4401	49.4843	4565.93
BM_1_2	BM	7	1	0	0	6.53	639.667	10538.2	0.123667	3.10867	55.39	3.23202	3137.89	359.899	0.189258	360.823	21.0053	135.682	0.321817	46.6584	25.8832	4981.11
BM_1_3	BM	8	1	0	0	6.52	674.333	10848.2	0.298667	2.05333	107.673	2.16827	3192.78	175.464	3.6445	528.807	16.1849	180.876	0.274459	37.2311	60.7514	3994.77
BM_1_4	BM	9	1	0	0	6.65333	635.333	9771.83	0.808	4.45667	85.2933	2.67359	3441.45	477.231	0.970162	328.272	30.3847	208.047	0.362717	48.9242	16.3992	3955.64
BM_1_5	BM	10	1	0	0	6.73333	545.667	8784.98	0.580333	3.09767	109.758	2.28811	2845.56	177.153	0.669224	412.702	15.8021	165.724	0.327198	46.7831	44.4129	3564.04
LH_0_1	LH	11	0	0	0	6.30667	301.667	5493.76	0.349667	16.5227	181.383	8.22338	1479.21	215.022	0.745951	45.2483	5.37677	227.737	0.999892	55.7634	26.0282	6982.11
LH_0_2	LH	12	0	0	0	6.30333	278.667	4274.4	0.534667	4.915	225.977	9.47121	1247.84	152.766	0.056266	38.454	3.65793	233.638	0.611344	49.1113	27.5569	6117.32
LH_0_3	LH	13	0	0	0	6.78	360.667	6368.49	0.293333	5.282	200.995	9.96788	1946.19	391.131	0.612958	53.6516	7.36864	218.225	0.809385	49.6726	36.7084	7744.76
LH_0_4	LH	14	0	0	0	6.30667	251	4061.01	0.384	4.28333	240.53	15.8673	1303.73	168.72	0.950554	45.8601	3.24475	110.28	0.893338	50.5041	28.7485	7509.97
LH_0_5	LH	15	0	0	0	6.51667	296.667	5045.01	0.0543333	19.8837	156.083	7.81196	1437.21	146.35	0.601023	68.7243	4.25494	237.205	0.568292	44.2262	34.8199	5162.62
LH_1_1	LH	16	1	0	0	6.16	287	4316.7	0.436	7.934	184.374	9.01408	1355.21	219.767	0.382779	43.2016	4.98362	225.054	0.674847	44.538	34.5881	5733.22
LH_1_2	LH	17	1	0	0	6.07667	357.667	5611.98	0.237333	14.1967	249.622	15.5016	1704.76	292.42	1.78261	53.8038	5.43623	313.716	1.10214	59.8794	25.7986	8093.34
LH_1_3	LH	18	1	0	0	6.33333	285.333	4257.32	0.344	5.508	224.873	8.08871	1491.85	270.683	5.10486	38.251	4.17243	252.414	0.629642	35.5639	48.0323	5780.96
LH_1_4	LH	19	1	0	0	6.44333	259.333	5007.86	0.371	4.309	236.471	13.1863	1294.83	146.917	0.56607	46.4883	3.47531	150.413	0.850285	53.1961	13.2689	7418.94
LH_1_5	LH	20	1	0	0	6.5	262.667	5551.79	0.117333	32.7797	136.621	12.0089	1599.63	273.286	0.400682	69.1084	6.80621	233.826	1.12152	46.4505	44.4245	5850.89
ES_0_1	ES	21	0	1	0	6.44333	468.333	6578.09	0.232333	63.222	99.8383	15.3694	2386.81	648.851	8.76726	44.7462	29.73	136.567	1.2313	63.5485	2.17595	9456.57
ES_0_2	ES	22	0	1	0	6.47667	407.333	6205.53	0.462333	87.9577	132.996	8.14554	2158.85	256.674	20.6564	54.8422	17.8334	140.278	0.792164	56.623	2.56114	9096.89
ES_0_3	ES	23	0	1	0	6.87	250.333	3568.33	2.58267	22.077	80.374	7.44626	1251.25	13.8514	1.1185	44.011	5.62492	111.788	0.757723	149.278	0.382935	5533.95
ES_0_4	ES	24	0	1	0	6.29333	226.333	3819.68	23.7273	18.3867	145.551	6.77539	1137.39	83.4837	0.72549	24.6708	4.58864	122.3	0.486492	61.6495	0.85938	5772.08
ES_0_5	ES	25	0	1	0	6.40667	375.667	6695.77	0.119333	10.0557	141.866	11.3961	2605.12	513.113	1.73061	40.8162	16.3245	94.7093	0.998816	52.2191	6.27308	12297.4
ES_1_1	ES	26	1	1	0	6.38333	362.333	6605.47	0.187667	81.0473	75.517	13.746	1982.62	435.612	17.5183	59.2606	17.5161	90.9801	1.17641	74.327	2.05414	8076.13
ES_1_2	ES	27	1	1	0	6.08667	402.667	7584.6	0.049	36.6907	99.8807	7.07561	2023.95	159.731	1.47997	77.6845	11.4307	174.09	0.928856	57.1458	0.729006	11262.2
ES_1_3	ES	28	1	1	0	6.41667	472.333	6451.19	0.283333	114.566	85.4637	11.7433	2157.27	630.278	23.9173	79.7147	31.6806	114.63	1.20009	93.9611	1.26178	8864.32
ES_1_4	ES	29	1	1	0	6.43	447	6943.87	0.103	93.2873	137.821	21.4122	2092.07	728.738	9.45439	28.9561	19.6038	159.098	1.24206	69.4522	1.35116	9818.47
ES_1_5	ES	30	1	1	0	6.54333	663	6719.36	1.74333	7.07333	115.684	9.75537	2605.04	246.285	0	67.7778	9.09416	59.652	0.633947	46.386	1.60011	8788.83
ZB_0_1	ZB	31	0	1	0	6.32667	230.333	4621.2	2.83533	13.224	101.638	2.17198	1059.96	50.1976	1.08951	77.9561	5.54544	43.6494	1.25713	106.548	9.04132	2414.74
ZB_0_2	ZB	32	0	1	0	6.49333	150	2449.57	4.735	3.28067	69.3523	2.26217	677.478	2.89943	1.56351	43.9753	0.909477	15.2617	0.893338	136.077	0.330964	1306.11
ZB_0_3	ZB	33	0	1	0	6.13	331	4299.35	1.91967	26.5057	59.5587	4.24388	1077.43	513.749	2.11594	75.2263	14.238	54.4976	5.25132	79.4761	1.10456	3772.08
ZB_0_4	ZB	34	0	1	0	6.76667	225.667	3876.35	3.16933	15.4053	19.194	2.20287	1077.35	196.145	0.692242	95.8848	4.29802	16.1476	2.6262	39.577	0.659559	2491.67
ZB_0_5	ZB	35	0	1	0	6.57	187.333	3017.08	43.1477	39.1627	3.13533	3.20979	883.15	180.842	5.16198	73.7586	4.12329	33.197	10.9041	78.9907	0.444419	2246.77
ZB_1_1	ZB	36	1	1	0	6.13667	239.667	4582.16	0.389333	9.48067	82.9833	2.47097	1037.84	105.366	3.60273	71.6735	31.6497	106.229	4.12657	209.386	0.337931	1890.81
ZB_1_2	ZB	37	1	1	0	5.85	199.667	4997.56	0.0503333	9.072	32.1813	2.10773	1010.81	29.7135	3.42626	53.6804	12.8807	22.2909	1.7856	111.901	0.317619	1876.44
ZB_1_3	ZB	38	1	1	0	6.18333	207.667	4225.87	0.295667	32.1933	51.8093	5.77588	941.367	130.289	2.63598	63.8272	21.0648	51.2136	6.99171	84.7833	0.688638	3645.08
ZB_1_4	ZB	39	1	1	0	6.37333	307.333	4689.53	0.234333	48.1433	11.7557	2.93304	1210.08	223.014	2.95396	53.0123	21.8954	41.0425	0.710365	41.6485	2.54273	2441.38
ZB_1_5	ZB	40	1	1	0	6.52	283.333	4625.81	0.909333	16.5147	7.943	2.76995	1168.58	317.214	1.8653	99.2318	21.4027	26.1809	13.9899	60.4927	1.22005	2199.65
BM_0_1	BM	1	0	0	30	6.3	474.667	6493.71	1.09667	2.04067	51.356	1.35162	2238.52	39.1734	0.339301	257.737	7.58767	178.077	0.22172	336.628	20.3547	3148.03
BM_0_2	BM	2	0	0	30	6.13667	466	7413.34	0.877	3.11233	64.0943	1.20707	2261.81	20.8511	0.573743	326.818	7.67565	143.091	0.219567	318.399	19.9099	2588.25
BM_0_3	BM	3	0	0	30	6.12667	466.333	5875.88	0.924	0.971	56.674	1.65431	2131.82	28.8392	0.086104	326.982	5.5327	181.905	0.233559	404.916	27.1603	2950.7
BM_0_4	BM	4	0	0	30	6.28667	397	7496.11	4.62967	4.138	78.1843	1.41957	2197.94	71.6932	0.247229	189.451	8.88363	197.767	0.222796	226.588	40.2967	3130.26
BM_0_5	BM	5	0	0	30	6.68333	388.667	6215.03	0.928333	2.35033	81.917	1.24537	1847.72	42.7604	0	278.011	7.21393	176.178	0.182973	241.607	57.7653	2679.56
BM_1_1	BM	6	1	0	30	6.21333	550.667	9289.66	0.888	9.04633	119.142	1.76427	2902.11	183.42	1.80477	352.771	16.7091	236.48	0.288451	61.5736	41.4402	4317.26
BM_1_2	BM	7	1	0	30	6.19333	545.333	9025.2	0.925	2.88167	85.2017	2.11885	2707.34	229.663	0.29156	313.347	13.4571	132.434	0.286299	92.3605	36.2256	3886.53
BM_1_3	BM	8	1	0	30	6.53	554.667	9231.98	0.721667	1.30033	105.676	1.79516	2610.11	97.171	1.12788	429.863	10.2821	203.451	0.292756	76.2291	55.2768	2690.1
BM_1_4	BM	9	1	0	30	6.39	619.5	10610.4	0.8095	2.5075	102.566	1.12861	3186.13	152.22	0.626598	323.251	13.4547	210.265	0.813691	42.111	70.8607	3007.73
BM_1_5	BM	10	1	0	30	6.50667	641	9961.55	0.801	3.78033	131.316	1.7025	2981.04	109.746	2.58397	437.078	13.9643	211.164	0.24217	70.1486	61.8477	3773.58
LH_0_1	LH	11	0	0	30	6.21	241.333	3464.5	1.09867	17.8317	106.398	7.89597	1129.91	86.1277	1.06223	36.4938	2.85099	195.694	1.10645	137.969	16.813	4826.53
LH_0_2	LH	12	0	0	30	6.11667	213.667	2801.25	0.666	4.089	166.669	8.36793	970.393	55.2528	0	30.6722	1.84444	236.61	0.636099	153.446	16.4913	3712.25
LH_0_3	LH	13	0	0	30	5.91667	202.667	3200.87	0.735667	1.14567	133.39	5.54485	1043.58	43.4437	0.350384	33.2702	2.01978	153.212	0.57475	99.9065	27.064	4748.82
LH_0_4	LH	14	0	0	30	6.08	219.667	3629.48	0.91	2.535	167.054	8.09859	1097.97	102.441	1.052	39.6927	2.30494	129.593	0.508019	135.277	44.9231	4399.69
LH_0_5	LH	15	0	0	30	6.24333	210.333	3629.48	4.57767	5.098	114.527	4.26983	1020.71	54.4793	0.8474	48.9355	1.93423	197.811	0.4316	131.681	15.1746	4132.98
LH_1_1	LH	16	1	0	30	6.41333	284.667	5803.15	0.869	13.1747	193.604	9.65406	1517.88	243.45	1.61211	46.8203	5.41621	246.237	0.838446	48.8411	37.3591	5872.54
LH_1_2	LH	17	1	0	30	6.42	306.667	5260.85	1.06533	23.5147	247.577	11.0329	1570.36	209.693	0.233589	51.6447	4.31683	302.755	0.852438	74.6284	38.4595	6106.22
LH_1_3	LH	18	1	0	30	6.16667	296	5379.28	1.19233	7.183	231.942	7.26588	1285.76	216.467	2.86104	34.7174	3.60515	232.608	0.623184	52.1671	70.1433	5609.44
LH_1_4	LH	19	1	0	30	6.42667	304.333	4487.24	0.885333	5.839	201.353	8.62367	1457.25	176.783	4.94629	50.3786	3.50504	156.72	0.630718	55.6179	30.9639	6516.69
LH_1_5	LH	20	1	0	30	6.37	289.667	6002.12	1.09933	41.8413	189.306	8.58784	1451.93	198.735	0.505541	64.823	5.27849	238.118	0.838446	65.1699	53.7083	4047.78
ES_0_1	ES	21	0	1	30	6.26	314	5325.5	22.8667	2.744	95.4443	5.95997	1604.37	28.0579	0.205456	47.5075	2.89225	83.1927	0.46389	117.971	2.22916	6714.29
ES_0_2	ES	22	0	1	30	6.57333	467.667	6148.99	19.026	53.1493	177.543	7.36471	2521.12	302.531	23.1756	92.5171	11.3378	125.823	0.90733	78.4534	4.6122	7675.66
ES_0_3	ES	23	0	1	30	6.11667	313.667	4680.08	9.19267	13.1733	81.6947	4.0425	2092.32	75.3351	0.465473	176.717	4.58864	120.603	0.635023	78.2039	0.23376	6956.3
ES_0_4	ES	24	0	1	30	6.08	274.667	3366.13	71.457	1.83567	99.3237	5.68569	1212.66	94.613	0	38.8395	2.81459	110.628	0.404693	122.981	9.7842	5519.25
ES_0_5	ES	25	0	1	30	6.46333	469	4291.33	36.1537	3.08	94.7903	5.92908	2550.98	75.0779	3.47315	63.9081	6.24378	62.807	0.884727	102.349	3.05208	10111.5
ES_1_1	ES	26	1	1	30	6.34	431	7235.82	13.991	72.355	119.044	9.95182	2176.65	259.278	13.098	71.4115	12.4269	89.7492	0.9859	63.0912	1.5664	11891.9
ES_1_2	ES	27	1	1	30	6.12	556	7883.19	1.95467	26.0033	175.078	6.57648	2892.96	384.363	0.706735	121.626	15.2275	177.773	0.858896	59.3078	0.518444	19219.8
ES_1_3	ES	28	1	1	30	6.38	547.333	7294.62	1.21567	147.504	170.175	10.5041	2885.56	756.491	19.6394	115.446	27.3262	127.635	1.14089	59.5156	2.34822	7808.04
ES_1_4	ES	29	1	1	30	6.23	409.667	7605.07	2.16733	97.6317	223.792	15.9612	2416.33	708.207	4.72464	37.7394	17.7751	170.291	1.01711	67.0097	6.58987	9657.22
ES_1_5	ES	30	1	1	30	6.44333	1096.67	10596.4	2.736	17.1337	605.18	10.0482	5226.55	684.93	1.66411	143.627	16.3518	81.6152	0.730815	61.1787	18.6786	15772.6
ZB_0_1	ZB	31	0	1	30	6.08333	281	4138.06	29.9507	2.70933	112.838	2.34248	1141.05	239.17	1.14493	83.3196	3.96554	56.671	2.46367	126.931	0.259583	2700.37
ZB_0_2	ZB	32	0	1	30	5.90667	173.667	3222.05	21.4733	4.82067	45.0437	2.1621	794.328	11.7917	1.59676	52.893	0.730494	23.8031	1.34001	132.346	0.228477	1739.84
ZB_0_3	ZB	33	0	1	30	6.19	290	3910.38	29.5697	11.259	65.1763	2.86385	1041.92	579.615	2.83546	76.6667	5.98289	68.524	0.909482	84.5234	6.8145	4180.16
ZB_0_4	ZB	34	0	1	30	6.31333	239.667	3679.92	13.0663	5.36333	27.2487	1.67902	1087.57	233.46	0.290708	103.51	4.23674	21.7341	0.946077	65.0099	2.98526	2670.12
ZB_0_5	ZB	35	0	1	30	6.22333	212	2994.37	217.578	7.00633	13.3137	2.15345	984.281	224.846	0.944587	80.155	1.40274	30.116	4.05231	175.729	2.09622	2185.83
ZB_1_1	ZB	36	1	1	30	6.24333	753.333	7946.45	1.99433	94.0267	1104.46	4.6936	2818.36	1536.62	20.815	229.52	142.04	309.98	3.02766	89.0864	3.8357	8135.25
ZB_1_2	ZB	37	1	1	30	6.31	416	6282.19	0.535	38.982	35.8317	3.39264	1660.01	417.726	8.86104	108.93	45.5297	82.8346	4.86815	71.9468	1.58059	4078.86
ZB_1_3	ZB	38	1	1	30	6.20333	399.667	5989.03	0.706667	89.1803	116.625	6.46652	1700.85	628.111	5.41347	130.562	33.6962	97.409	19.3262	71.8221	1.43978	8062.53
ZB_1_4	ZB	39	1	1	30	6.29333	356.667	5662.42	0.572	81.3563	24.878	2.90462	1511.31	390.093	8.1023	66.6118	28.6027	60.8032	0.681304	41.4094	8.50025	3516.86
ZB_1_5	ZB	40	1	1	30	6.38667	439	6526.59	1.06433	45.9347	64.7857	2.86014	1895.04	716.598	7.2873	159.122	37.4967	90.5031	8.07986	46.5232	6.02513	3867.94
BM_0_1	BM	1	0	0	127	6.38	492.667	4160.26	1228.62	38.0083	252.483	1.61478	2359.95	14.3909	24.3615	267.956	4.43575	355.27	0.114089	571.386	8.19837	3607.89
BM_0_2	BM	2	0	0	127	6.20667	556.333	3224.87	1349.25	30.8373	169.381	1.80133	2349.72	3.10176	13.0477	303.951	2.62832	318.269	0.133462	1129.32	1.73931	2866.61
BM_0_3	BM	3	0	0	127	6.24667	568.333	4395.59	1097.02	14.86	301.518	2.1275	2384.48	48.4876	45.1739	349.959	4.77248	357.46	0.137768	640.318	27.1648	3721.68
BM_0_4	BM	4	0	0	127	6.23667	602	3423.44	2084.72	111.475	440.041	1.83346	2677.89	24.2262	57.5934	216.639	5.92222	466.449	0.290604	591.612	13.9026	3786.62
BM_0_5	BM	5	0	0	127	6.35333	503	4153.8	1260.45	18.471	373.5	1.59254	2144.96	15.5476	40.5865	304.623	4.94236	348.557	0.133462	406.288	41.6368	3463.02
BM_1_1	BM	6	1	0	127	6.50667	732.667	9707.45	2.058	67.202	375.96	2.49197	3535.43	314.39	51.7059	416.831	23.9504	458.982	0.661931	82.6525	40.1038	7245.76
BM_1_2	BM	7	1	0	127	6.57	623	8633.39	4.723	66.8483	291.408	2.33877	2971.89	246.195	24.2379	335.857	15.3319	323.184	0.376709	89.8971	54.9016	5894.74
BM_1_3	BM	8	1	0	127	6.34667	621	11341	37.3307	13.0095	502.41	1.94218	3058.55	137.216	75.9633	500.809	10.429	551.428	0.288451	151.336	49.7887	4805.3
BM_1_4	BM	9	1	0	127	6.595	635.5	9288.08	1.7585	27.7815	263.432	1.25649	3142.47	144.154	2.35294	300.123	13.6312	295.02	0.164675	60.7733	54.6188	5380.62
BM_1_5	BM	10	1	0	127	6.38667	700	9155.74	3.46867	99.7417	386.893	1.80381	3475.3	141.355	50.3708	478.148	17.4038	365.217	1.11829	67.9347	31.5787	5267.25
LH_0_1	LH	11	0	0	127	6.25	453	2335.52	1523.3	44.4227	430.837	7.39437	1658.77	68.296	114.151	67.7929	2.25337	583.703	1.00097	400.447	23.4199	4832.64
LH_0_2	LH	12	0	0	127	6.18667	369.667	1988.31	1275.01	87.624	376.172	9.73561	1536.68	63.3292	45.9565	44.4842	2.0125	508.844	0.392853	403.274	16.6308	5765.69
LH_0_3	LH	13	0	0	127	6.31667	305.667	2463.82	531.431	38.27	432.624	6.61601	1472.31	141.141	51.6803	48.7092	3.48865	493.446	0.359488	283.027	30.8838	5170.67
LH_0_4	LH	14	0	0	127	6.06	270	2051.99	306.062	291.054	392.087	19.1475	1117.43	43.7022	32.2336	39.3813	1.72673	282.587	0.467119	339.31	35.2812	7091.73
LH_0_5	LH	15	0	0	127	6.28333	320.333	2765.79	502.462	148.306	271.912	5.82036	1276.53	42.6416	64.3981	58.9451	1.73887	318.515	0.389624	315.497	17.9626	4276.74
LH_1_1	LH	16	1	0	127	6.25333	474.667	7392.93	2.32133	447.411	587.139	7.31777	1841.57	288.392	166.078	62.0069	6.51681	534.421	2.90281	61.7711	39.2169	9771.01
LH_1_2	LH	17	1	0	127	6.29333	482	6206.33	2.31067	340.268	550.547	11.679	2022.21	389.036	120.187	73.69	5.98774	500.725	2.11926	84.5858	39.8599	11659
LH_1_3	LH	18	1	0	127	6.38	398.333	6232.44	1.673	526.733	511.241	6.18853	1773.37	248.326	123.436	57.3388	4.56195	522.488	1.69949	54.4528	40.9368	7785.56
LH_1_4	LH	19	1	0	127	6.27333	457.333	7369.51	1.83267	616.627	564.746	10.2693	1882.9	290.927	95.4314	70.4362	4.64082	422.416	0.974061	136.306	35.8709	13271.5
LH_1_5	LH	20	1	0	127	6.32	476.667	7615.61	1.061	539.803	435.9	7.9874	1818.03	280.806	129.084	85.9122	6.85657	437.959	2.41847	70.0031	37.8323	9626.69
ES_0_1	ES	21	0	1	127	6.33333	412	2979.71	1758.36	8.68267	561.381	5.47443	3489.69	38.3659	88.9812	100.756	7.22728	317.776	0.532774	382.985	8.82752	6320.2
ES_0_2	ES	22	0	1	127	6.51667	481.667	5713.86	103.892	37.5803	303.244	4.94193	2916.75	172.882	65.4101	101.184	10.3604	188.517	1.04079	140.651	152.128	12513.8
ES_0_3	ES	23	0	1	127	6.45	481.333	4848.47	804.727	26.8957	252.296	4.93328	3020.96	56.2232	34.1432	125.815	5.91433	215.137	0.611344	269.515	0.973422	5011.64
ES_0_4	ES	24	0	1	127	6.18333	677.667	3725.9	2309.46	177.512	403.373	7.67729	3318.45	148.636	188.525	107.416	7.33285	415.992	0.496179	368.413	0	4426.89
ES_0_5	ES	25	0	1	127	6.47	668.333	5404.48	2459.65	120.471	651.256	4.38967	3377.33	29.7786	151.39	75.6283	5.37253	315.326	0.614573	360.16	8.78207	6611.05
ES_1_1	ES	26	1	1	127	6.64	927.5	13040.6	4.3425	253.559	308.608	4.32172	6681.64	862.677	23.9501	255.576	31.0248	156.481	0.812076	83.1774	37.7017	24332.5
ES_1_2	ES	27	1	1	127	6.62	896	10652	8.635	394.146	469.09	5.27181	6126.91	934.825	116.153	248.985	34.838	359.084	1.18179	93.9092	23.3875	23895.4
ES_1_3	ES	28	1	1	127	6.57667	913.333	14320.1	2.78733	1047.44	233.103	7.50556	5632.9	1153.21	166.234	213.457	33.3285	244.527	1.40136	91.5082	34.2885	16851.6
ES_1_4	ES	29	1	1	127	6.51	1120	15184.9	2.37633	1322.52	644.854	13.5644	5960.58	2364.67	278.389	113.745	45.6073	402.044	1.88031	132.481	36.2411	23254.3
ES_1_5	ES	30	1	1	127	6.57667	1299.67	17009.4	2.78967	1198.3	714.615	8.52854	6720.73	2126.05	217.08	133.045	34.693	479.049	1.53159	103.087	102.12	18719.1
ZB_0_1	ZB	31	0	1	127	6.39333	550	3894.77	1916.76	78.959	549.901	2.24611	2180.47	373.264	106.858	220.041	8.141	428.433	0.843827	286.218	8.86186	5184.13
ZB_0_2	ZB	32	0	1	127	6.19667	255.667	2659.7	233.414	32.2113	570.139	1.84087	908.1	1.0182	18.809	55.3498	0.0861546	284.008	0.925627	239.279	4.63323	2669.01
ZB_0_3	ZB	33	0	1	127	6.47333	459.333	3002.46	1161.58	41.9633	457.78	1.45046	1424.07	155.565	107.095	120.59	2.61315	526.243	0.893338	306.822	19.2812	2854.68
ZB_0_4	ZB	34	0	1	127	6.26	321.667	4193.64	24.329	87.7217	437.064	1.90264	1606.45	401.634	52.0563	150.7	6.83109	149.39	0.785707	86.332	7.79703	4375.27
ZB_0_5	ZB	35	0	1	127	6.06333	931	2589.96	3379	99.2737	100.915	2.35854	2580.51	263.98	58.8414	172.538	2.26975	205.539	0.958993	357.515	7.38695	2846.63
ZB_1_1	ZB	36	1	1	127	6.62	1021.67	12380.3	3.60167	1377.46	721.726	4.32048	3732.53	1654.73	263.832	374.348	96.0041	778.86	3.94253	87.8703	21.0788	11046.8
ZB_1_2	ZB	37	1	1	127	6.45667	1171.33	14125.6	3.048	1075.7	647.16	5.87102	4088.49	3380.36	133.912	288.985	111.918	457.097	1.89538	82.611	33.0082	12218.8
ZB_1_3	ZB	38	1	1	127	6.43333	770.667	9719.02	2.28133	841.832	303.617	5.39659	2782.52	1906.95	98.6402	228.615	72.8285	281.456	3.07179	72.1817	42.2833	11965.7
ZB_1_4	ZB	39	1	1	127	6.42	962.333	13767	1.86433	1173.23	196.67	4.97158	3510.48	1557.68	99.3188	201.125	83.4201	171.451	1.92767	79.7526	52.9939	11560.2
ZB_1_5	ZB	40	1	1	127	6.57333	905	12447.7	3.092	1085.32	188.279	4.41067	3538.76	1701.64	113.218	355.089	65.9004	268.784	2.77258	64.0765	67.4814	9885.35
